# Supplementary material for: Computed tomographic features of adenoid cystic carcinoma in the palate
Source: Cancer Imaging. 2019 Jan 31;19:3. doi: 10.1186/s40644-019-0190-z (PMC6357373; doi:10.1186/s40644-019-0190-z)
Supplement: Supplementary file 3 — Clinical summary and imaging findings of all 102 patients. (XLSX 15 kb) [file 40644_2019_190_MOESM3_ESM.xlsx]

## Sheet: Sheet1
No.	Pathology	Sex	Age (years)	Tumor diameter (mm)	Palatine bone destruction	GPF enlargement (GPF horizontal diameter in normal side – affected side, mm)	Pterygopalatine fossa involvement	Foramen rotundum involvement	Cavernous sinus involvement	Nasal cavity involvement	Maxillary bone destruction	Numb	Pain
1	ACC	M	51	33	1	1 (2.8 - CD)	0	0	0	1	1	0	0
2	ACC	M	82	21	0	0 (2.1 - 2.15)	0	0	0	0	0	0	0
3	ACC	F	66	13	1	1 (1.9 - 2.8)	1	1	0	1	0	1	1
4	ACC	M	83	38	1	1 (3.9 - CD)	0	0	0	1	1	0	0
5	ACC	F	57	21	1	1 (1.4 - 3.2)	0	0	0	1	1	0	1
6	ACC	F	63	22	1	1 (2.1 - 3.5)	1	1	0	0	1	0	0
7	ACC	F	38	12	1	1 (1.45 - 2.6)	0	0	0	1	0	0	0
8	ACC	M	86	38	1	1 (3.7 - CD)	0	0	0	0	1	0	1
9	ACC	F	49	30	1	1 (1.3 - CD)	1	1	0	1	0	0	1
10	ACC	M	30	25	1	1 (3.9 - CD)	1	0	0	1	1	0	1
11	ACC	F	46	35	1	1 (2.4 - CD)	1	1	1	0	1	1	1
12	ACC	M	55	25	1	1 (1.4 - 2.15)	0	0	0	0	1	0	0
13	ACC	F	32	22	1	1 (1.5 - 3.9)	1	0	0	0	1	0	1
14	ACC	M	53	15	1	1 (1.8 - 5.6)	0	0	0	1	0	0	0
15	ACC	F	46	21	1	1 (1.9 - 2.6)	0	0	0	1	0	0	1
16	ACC	M	75	55	1	1 (1.6 - CD)	0	0	0	1	1	0	0
17	ACC	M	55	43	1	1 (2.5 - CD)	1	0	0	1	1	0	0
18	ACC	F	58	22	1	1 (1.9 - 2.9)	1	1	0	1	1	0	1
19	ACC	M	54	40	1	1 (1.6 - CD)	1	0	0	1	1	0	0
20	ACC	F	34	14	0	1 (2.5 - 4.1)	1	1	0	0	0	1	1
21	ACC	M	73	21	1	1 (1.6 - CD)	1	1	0	1	1	0	1
22	ACC	M	62	58	1	1 (CD - CD)	0	0	0	1	1	0	0
23	ACC	F	57	22	1	1 (1.4 - 2.8)	1	0	0	1	0	1	1
24	ACC	F	87	16	1	1 (2.3 - CD)	1	0	0	0	1	0	0
25	ACC	F	30	12	1	1 (1.6 - 4.3)	0	0	0	0	0	0	1
26	ACC	M	61	28	1	1 (3.05 - 4.3)	1	1	0	1	1	0	0
27	ACC	F	36	36	1	1 (4.1 - 7.5)	1	0	0	0	1	0	1
28	ACC	M	55	14	1	1 (2.1 - 2.4)	1	0	0	1	0	1	0
29	PA	M	40	31	0	0 (1.6 - 1.6)	0	0	0	0	0	0	0
30	PA	F	60	17	1	0 (2.3 - 2.2)	0	0	0	0	0	0	0
31	PA	F	60	14	0	0 (3.2 - 3.3)	0	0	0	0	0	0	0
32	PA	M	49	17	0	0 (3.1 - 3.2)	0	0	0	0	0	0	0
33	PA	F	80	12	0	0 (1.3 - 1.2)	0	0	0	0	0	0	0
34	PA	F	43	29	0	0 (1.8 - 1.8)	0	0	0	0	0	0	0
35	PA	F	53	21	1	0 (1.6 - 1.8)	0	0	0	0	0	0	0
36	PA	F	59	14	0	0 (1.8 - 1.8)	0	0	0	0	0	0	0
37	PA	F	38	9	0	0 (2.2 - 2.2)	0	0	0	0	0	0	0
38	PA	F	52	17	0	0 (1.2 - 1.1)	0	0	0	0	0	0	0
39	PA	F	62	22	1	0 (1.3 - 1.5)	0	0	0	0	0	0	0
40	PA	F	68	21	1	0 (0.8 - 1.0)	0	0	0	0	0	0	0
41	PA	M	46	29	0	0 (1.3 - 1.5)	0	0	0	0	0	0	0
42	PA	F	16	16	1	0 (1.1 - 1.3)	0	0	0	0	0	0	0
43	PA	M	60	26	0	0 (1.9 - 2.0)	0	0	0	0	0	0	0
44	PA	M	48	24	0	0 (2.9 - 2.9)	0	0	0	0	0	0	0
45	PA	F	31	21	0	0 (2.2 - 2.0)	0	0	0	0	0	0	0
46	PA	M	61	11	1	0 (2.1 - 2.2)	0	0	0	0	0	0	0
47	PA	F	44	22	1	0 (1.6 - 1.8)	0	0	0	0	0	0	0
48	PA	F	59	18	0	0 (2.2 - 2.2)	0	0	0	0	0	0	0
49	PA	F	38	22	0	0 (1.6 - 1.6)	0	0	0	0	0	0	0
50	PA	F	51	15	1	0 (1.8 - 2.0)	0	0	0	0	0	0	0
51	PA	F	59	39	1	0 (3.4 - 3.4)	0	0	0	1	1	0	0
52	PA	M	60	23	1	0 (2.2 - 2.2)	0	0	0	1	0	0	0
53	PA	F	63	10	1	0 (3.2 - 3.4)	0	0	0	0	0	0	0
54	PA	M	61	31	0	0 (2.9 - 3.0)	0	0	0	0	0	0	0
55	PA	F	68	13	1	0 (1.8 - 1.8)	0	0	0	0	0	0	0
56	PA	M	70	25	0	0 (3.1 - 3.2)	0	0	0	0	0	0	0
57	PA	F	47	15	0	0 (2.8 - 2.9)	0	0	0	0	0	0	0
58	PA	F	65	11	0	0 (2.6 - 2.8)	0	0	0	0	0	0	0
59	PA	F	34	18	1	0 (2.0 - 2.0)	0	0	0	0	0	0	0
60	PA	F	49	21	0	0 (3.2 - 3.3)	0	0	0	0	0	0	0
61	PA	M	35	23	0	0 (3.4 - 3.2)	0	0	0	0	0	0	0
62	PA	F	62	20	0	0 (1.8 - 1.8)	0	0	0	0	0	0	0
63	PA	M	53	18	1	0 (2.1 - 2.2)	0	0	0	0	0	0	0
64	PA	F	49	20	1	0 (1.0 - 0.9)	0	0	0	0	0	0	0
65	PA	M	31	22	1	0 (4.3 - 4.3)	0	0	0	0	0	0	0
66	PA	F	60	35	0	0 (3.5 - 3.7)	0	0	0	0	0	1	0
67	PA	M	67	20	0	0 (4.2 - 4.2)	0	0	0	1	0	0	0
68	PA	M	32	20	1	0 (2.6 - 2.8)	0	0	0	0	0	0	0
69	MEC	F	62	21	1	0 (2.2 - 2.2)	0	0	0	1	0	0	0
70	MEC	M	15	20	1	0 (2.5 - 2.4)	0	0	0	0	0	0	0
71	MEC	F	28	21	1	1 (2.2 - CD)	0	0	0	0	0	0	0
72	MEC	M	24	24	1	0 (2.1 - 2.1)	0	0	0	0	1	0	0
73	MEC	F	16	25	1	0 (2.3 - 2.2)	0	0	0	0	1	0	0
74	MEC	F	56	17	0	0 (2.1 - 2.2)	0	0	0	0	0	0	1
75	MEC	F	38	16	0	0 (1.6 - 1.5)	0	0	0	0	0	0	1
76	MEC	M	27	22	1	1 (2.7 - CD)	0	0	0	1	1	0	0
77	MEC	F	65	30	1	0 (3.0 - 2.9)	0	0	0	0	0	0	0
78	MEC	M	53	7	0	0 (1.8 - 1.9)	0	0	0	0	0	0	0
79	MEC	F	11	6	0	0 (3.5 - 3.5)	0	0	0	0	0	0	0
80	MEC	F	53	12	1	0 (2.0 - 2.2)	0	0	0	0	0	0	0
81	MEC	F	59	15	0	0 (2.6 - 2.8)	0	0	0	0	0	0	0
82	MEC	F	31	14	0	0 (2.5 - 2.7)	0	0	0	0	0	0	0
83	MEC	M	17	18	1	1 (3.6 - 7.9)	0	0	0	0	1	0	0
84	MEC	F	53	19	0	0 (1.6 - 1.8)	0	0	0	0	0	0	0
85	MEC	F	62	15	0	0 (2.8 - 2.8)	0	0	0	0	0	0	0
86	MEC	F	41	31	1	0 (2.0 - 2.1)	0	0	0	1	0	0	0
87	MEC	M	55	41	0	1 (1.9 - CD)	1	0	0	1	1	0	0
88	MEC	F	74	52	1	0 (2.4 - 2.2)	0	0	0	0	0	0	0
89	MEC	F	28	19	0	0 (1.8 - 1.7)	0	0	0	0	0	0	1
90	MEC	F	36	10	0	0 (3.3 - 3.4)	0	0	0	0	0	0	0
91	MEC	F	49	22	1	1 (1.3 - 3.9)	0	0	0	0	0	0	0
92	MEC	M	21	18	0	0 (4.4 - 4.5)	0	0	0	0	0	0	0
93	MEC	M	39	8	0	0 (2.5 - 2.6)	0	0	0	0	0	0	0
94	MEC	F	52	14	0	0 (1.9 - 1.9)	0	0	0	0	0	0	1
95	MEC	F	37	13	1	0 (4.6 - 4.6)	0	0	0	1	0	0	0
96	MEC	F	61	15	0	0 (1.5 - 1.6)	0	0	0	0	0	0	0
97	LEC	F	69	27	1	0 (1.8 - 1.9)	0	0	0	1	1	0	0
98	LEC	F	59	36	1	1 (2.4 - CD)	0	0	0	1	0	0	1
99	Secretory carcinoma	M	17	10	0	0 (2.3 - 2.5)	0	0	0	0	0	0	1
100	Myoepithelioma	F	41	13	0	0 (2.6 - 2.8)	0	0	0	0	0	0	0
101	Angioleiomyoma	M	33	11	1	0 (1.8 - 2.0)	0	0	0	0	0	0	0
102	Cystadenoma	F	58	11	0	0 (2.7 - 2.9)	0	0	0	0	0	0	0
Supplemental table 1. Clinical summary and imaging findings of all 102 patients
“M”= male, “F”= female, “1”= present, “0”= absent, ACC= Adenoid Cystic Carcinoma, PA= Pleomorphic Adenoma, MEC= Mucoepidermoid Carcinoma, LEC= Lymphoepithelial Carcinoma, CD= completely destroyed
