# Supplementary material for: Computed tomographic features of adenoid cystic carcinoma in the palate
Source: Cancer Imaging. 2019 Jan 31;19:3. doi: 10.1186/s40644-019-0190-z (PMC6357373; doi:10.1186/s40644-019-0190-z)
Supplement: Supplementary file 4 — Result of multivariate Logistic regression analysis including all variables with significant difference from univariate analysis. (XLSX 9 kb) [file 40644_2019_190_MOESM4_ESM.xlsx]

## Sheet: Sheet1
	Coef.	Std. Err.	Z	P > | Z |	[95% Conf. Interval]
Age	0.11	0.05	2.18	0.03	0.01 – 0.20
Palatine bone destruction	1.54	1.71	0.9	0.369	-1.82 – 4.89
GPF enlargement	5.37	1.82	2.96	0.003	1.82 – 8.93
Pterygopalatine fossa involved	0.9	1.7	0.53	0.597	-2.44 – 4.24
Nasal cavity involved	-0.37	1.26	-0.29	0.77	-2.84 – 2.10
Maxillary bone destruction	0.6	1.39	0.44	0.663	-2.11 – 3.32
Numb	2.55	3.08	0.83	0.407	-3.48 – 8.58
Pain	1.83	1.48	1.24	0.216	-1.07 – 4.72
_cons	-11.42	3.62	-3.16	0.002	-18.51 – -4.34
Supplemental table 2. The result of multivariate Logistic regression analysis including all variables with a difference in univariate analysis
GPF= Greater Palatine Foramen
