# Supplementary material for: Computed tomographic features of adenoid cystic carcinoma in the palate
Source: Cancer Imaging. 2019 Jan 31;19:3. doi: 10.1186/s40644-019-0190-z (PMC6357373; doi:10.1186/s40644-019-0190-z)
Supplement: Supplementary file 5 — Result of multivariate Logistic regression analysis including age and greater palatine foramen enlargement. (XLSX 9 kb) [file 40644_2019_190_MOESM5_ESM.xlsx]

## Sheet: Sheet1
	Coef.	Std. Err.	Z	P > | Z |	[95% Conf. Interval]
Age	0.09	0.04	2.48	0.013	0.02 - 0.16
GPF enlargement	6.81	1.43	4.76	˂0.001	4.01 - 9.61
_cons	-9.34	2.53	-3.7	˂0.001	-18.69
Supplemental table 3. The result of multivariate Logistic regression analysis including age and GPF enlargement
GPF= Greater Palatine Foramen
