# Supplementary material for: Computed tomographic features of adenoid cystic carcinoma in the palate
Source: Cancer Imaging. 2019 Jan 31;19:3. doi: 10.1186/s40644-019-0190-z (PMC6357373; doi:10.1186/s40644-019-0190-z)
Supplement: Supplementary file 6 — The AUROC based on 1000 bootstrap replicates. (XLSX 9 kb) [file 40644_2019_190_MOESM6_ESM.xlsx]

## Sheet: Sheet1
AUROC	Std. Err.	Z	P > | Z |	[95% Conf. Interval]
0.98	0.01	77.6	˂0.001	0.95 – 1.00
Supplemental table 4. The AUROC based on 1000 bootstrap replicates
AUROC= Area Under the Receiver Operating Characteristic curve
