# Supplementary material for: Computed tomographic features of adenoid cystic carcinoma in the palate
Source: Cancer Imaging. 2019 Jan 31;19:3. doi: 10.1186/s40644-019-0190-z (PMC6357373; doi:10.1186/s40644-019-0190-z)
Supplement: Supplementary file 8 — Diagnostic sensitivity and specificity of greater palatine foramen enlargement. (XLSX 9 kb) [file 40644_2019_190_MOESM8_ESM.xlsx]

## Sheet: Sheet1
	Estimated Value	95% Confidence Interval
		Lower Limit	Upper Limit
Prevalence	0.3235	0.2362	0.4243
Sensitivity	0.8182	0.6392	0.9238
Specificity	0.9855	0.9111	0.9992
Supplemental table 5. Diagnostic sensitivity and specificity of greater palatine foramen enlargement
